# Supplementary material for: Leveraging Consensus Docking Approaches for Human Mitochondrial Complexes I and III
Source: Chem Res Toxicol. 2025 Dec 30;39(1):79–94. doi: 10.1021/acs.chemrestox.5c00348 (PMC12820957; doi:10.1021/acs.chemrestox.5c00348)
Supplement: Supplementary file 1 [file tx5c00348_si_001.xlsx]

## Sheet: TableS1
Compound Name	Major Mode of Action at ETC	References for functional (F) or binding (B) assays	Compound Isomeric SMILES	Chemical Structure
E-Fenpyroximate	CI	F1–3	Cc1nn(C)c(Oc2ccccc2)c1/C=N/OCc1ccc(C(=O)OC(C)(C)C)cc1
Z-Fenpyroximate	CI		Cc1nn(C)c(Oc2ccccc2)c1/C=N\OCc1ccc(C(=O)OC(C)(C)C)cc1
Rotenone	CI	B4–6	C=C(C)[C@H]1Cc2c(ccc3c2O[C@@H]2COc4cc(OC)c(OC)cc4[C@@H]2C3=O)O1
		F2,3
Deguelin	CI	F2,7	COc1cc2c(cc1OC)[C@@H]1C(=O)c3ccc4c(c3O[C@@H]1CO2)C=CC(C)(C)O4
Piericidin A	CI (CIII at high concentrations)	B8,9	C/C=C(\C)[C@H](O)[C@H](C)/C=C(C)/C=C/C/C(C)=C/Cc1nc(OC)c(OC)c(O)c1C
		F1,10
Pyridaben	CI	F1,3	CC(C)(C)c1ccc(CSc2cnn(C(C)(C)C)c(=O)c2Cl)cc1
Tebufenpyrad	CI	F1	CCc1nn(C)c(C(=O)NCc2ccc(C(C)(C)C)cc2)c1Cl
Pyriminil/Pyrinuron	CI	F11	O=C(NCc1cccnc1)Nc1ccc([N+](=O)[O-])cc1
BAY-87-2243	CI	F12,13	Cc1cc(-c2nc(-c3ccc(OC(F)(F)F)cc3)no2)nn1Cc1ccnc(N2CC[NH+](C3CC3)CC2)c1
IACS-010759	CI	F13,14	Cc1nc(-c2nc(-c3ccc(OC(F)(F)F)cc3)no2)nn1Cc1cccc(N2CCC(S(C)(=O)=O)CC2)c1
Metformin	CI	F13,15	CN(C)/C(N)=N\C(N)=[NH2+]
Phenformin	CI	F13,15	N=C(NCCc1ccccc1)[NH+]=C(N)N
Lixumistat (IM156)	CI	F14	NC(=N\c1ccc(OC(F)(F)F)cc1)/[NH+]=C(\N)N1CCCC1
MitoTam	CI	F14,16	C[NH+](C)CCOc1ccc(/C(=C(/CCCCCCCCCC[P+](c2ccccc2)(c2ccccc2)c2ccccc2)c2ccccc2)c2ccccc2)cc1
Stigmatellin A	CIII (CI in high concentrations)	F10,17	C/C=C(C)/C=C/C=C/[C@H](OC)[C@@H](C)[C@@H](OC)[C@@H](C)CCc1oc2c(O)c(OC)cc(OC)c2c(=O)c1C
		B18
Famoxadone	CIII	B19,20	C[C@@]1(c2ccc(Oc3ccccc3)cc2)OC(=O)N(Nc2ccccc2)C1=O
		F21
Fenamidone	CIII	F22,23	CSC1=N[C@@](C)(c2ccccc2)C(=O)N1Nc1ccccc1
Methoxyacrylatestilbene (MOAS)	CIII	B18	CO/C=C(/C(=O)OC)c1ccccc1/C=C/c1ccccc1
Pyramoxadone	CIII	B24	C[C@@]1([C@@H]2CC[C@H](OC3CCCCC3)[NH2+]C2)O[C@@H](O)N(NC2CCCCC2)[C@@H]1O
Azoxystrobin	CIII	F3	CO/C=C(/C(=O)OC)c1ccccc1Oc1cc(Oc2ccccc2C#N)ncn1
		B18,22
Fluoxastrobin	CIII	F3,22	CO/N=C(/C1=NOCCO1)c1ccccc1Oc1ncnc(Oc2ccccc2Cl)c1F
Kresoxim-methyl	CIII	F3,22	CO/N=C(/C(=O)OC)c1ccccc1COc1ccccc1C
Picoxystrobin	CIII	F3,22	CO/C=C(/C(=O)OC)c1ccccc1COc1cccc(C(F)(F)F)n1
Pyraclostrobin	CIII	F22	COC(=O)N(OC)c1ccccc1COc1ccn(-c2ccc(Cl)cc2)n1
Trifloxystrobin	CIII	F3,22	CO/N=C(/C(=O)OC)c1ccccc1CO/N=C(\C)c1cccc(C(F)(F)F)c1
Chlorfenapyr	Uncoupler	F3	CCOCn1c(-c2ccc(Cl)cc2)c(C#N)c(Br)c1C(F)(F)F
Cyazofamid	Uncoupler	F3	Cc1ccc(-c2c(Cl)nc(C#N)n2S(=O)(=O)N(C)C)cc1
Fluazinam	Uncoupler	F3	O=[N+]([O-])c1cc(C(F)(F)F)c(Cl)c([N+](=O)[O-])c1Nc1ncc(C(F)(F)F)cc1Cl

## Sheet: Refs Table S1
Reference Number	Reference
1	Degli Esposti, M. Inhibitors of NADH–Ubiquinone Reductase: An Overview. Biochimica et Biophysica Acta (BBA) - Bioenergetics 1998, 1364 (2), 222–235. https://doi.org/10.1016/S0005-2728(98)00029-2.
2	Delp, J.; Funke, M.; Rudolf, F.; Cediel, A.; Bennekou, S. H.; van der Stel, W.; Carta, G.; Jennings, P.; Toma, C.; Gardner, I.; van de Water, B.; Forsby, A.; Leist, M. Development of a Neurotoxicity Assay That Is Tuned to Detect Mitochondrial Toxicants. Arch Toxicol 2019, 93 (6), 1585–1608. https://doi.org/10.1007/s00204-019-02473-y.
3	Magel, V.; Blum, J.; Dolde, X.; Leisner, H.; Grillberger, K.; Khalidi, H.; Gardner, I.; Ecker, G. F.; Pallocca, G.; Dreser, N.; Leist, M. Inhibition of Neural Crest Cell Migration by Strobilurin Fungicides and Other Mitochondrial Toxicants. Cells 2024, 13 (24), 2057. https://doi.org/10.3390/cells13242057.
4	Gu, J.; Liu, T.; Guo, R.; Zhang, L.; Yang, M. The Coupling Mechanism of Mammalian Mitochondrial Complex I. Nat Struct Mol Biol 2022, 29 (2), 172–182. https://doi.org/10.1038/s41594-022-00722-w.
5	Horgan, D. J.; Singer, T. P.; Casida, J. E. Studies on the Respiratory Chain-Linked Reduced Nicotinamide Adenine Dinucleotide Dehydrogenase: XIII. Binding Sites of Rotenone, Piericidin A, and Amytal in the Respiratory Chain. Journal of Biological Chemistry 1968, 243 (4), 834–843. https://doi.org/10.1016/S0021-9258(19)81741-6.
6	Kampjut, D.; Sazanov, L. A. The Coupling Mechanism of Mammalian Respiratory Complex I. Science 2020, 370 (6516), eabc4209. https://doi.org/10.1126/science.abc4209.
7	Troger, F.; Delp, J.; Funke, M.; van der Stel, W.; Colas, C.; Leist, M.; van de Water, B.; Ecker, G. F. Identification of Mitochondrial Toxicants by Combined in Silico and in Vitro Studies – A Structure-Based View on the Adverse Outcome Pathway. Computational Toxicology 2020, 14, 100123. https://doi.org/10.1016/j.comtox.2020.100123.
8	Grba, D. N.; Chung, I.; Bridges, H. R.; Agip, A.-N. A.; Hirst, J. Investigation of Hydrated Channels and Proton Pathways in a High-Resolution Cryo-EM Structure of Mammalian Complex I. Science Advances 2023, 9 (31), eadi1359. https://doi.org/10.1126/sciadv.adi1359.
9	Horgan, D. J.; Casida, J. E. Specific Binding of [14C] Piericidin A in the Reduced Nicotinamide--Adenine Dinucleotide Dehydrogenase Segment of the Mitochondrial Respiratory Chain. Biochem J 1968, 108 (1), 153–154. https://doi.org/10.1042/bj1080153.
10	Esposti, M. D.; Ghelli, A.; Crimi, M.; Estornell, E.; Fato, R.; Lenaz, G. Complex I and Complex III of Mitochondria Have Common Inhibitors Acting as Ubiquinone Antagonists. Biochemical and Biophysical Research Communications 1993, 190 (3), 1090–1096. https://doi.org/10.1006/bbrc.1993.1161.
11	Esposti, M. D.; Ngo, A.; Myers, M. A. Inhibition of Mitochondrial Complex I May Account for IDDM Induced by Intoxication with the Rodenticide Vacor. Diabetes 1996, 45 (11), 1531–1534. https://doi.org/10.2337/diab.45.11.1531.
12	Ellinghaus, P.; Heisler, I.; Unterschemmann, K.; Haerter, M.; Beck, H.; Greschat, S.; Ehrmann, A.; Summer, H.; Flamme, I.; Oehme, F.; Thierauch, K.; Michels, M.; Hess-Stumpp, H.; Ziegelbauer, K. BAY 87-2243, a Highly Potent and Selective Inhibitor of Hypoxia-Induced Gene Activation Has Antitumor Activities by Inhibition of Mitochondrial Complex I. Cancer Med 2013, 2 (5), 611–624. https://doi.org/…
13	Xue, D.; Xu, Y.; Kyani, A.; Roy, J.; Dai, L.; Sun, D.; Neamati, N. Discovery and Lead Optimization of Benzene-1,4-Disulfonamides as Oxidative Phosphorylation Inhibitors. J Med Chem 2022, 65 (1), 343–368. https://doi.org/10.1021/acs.jmedchem.1c01509.
14	Al Assi, A.; Posty, S.; Lamarche, F.; Chebel, A.; Guitton, J.; Cottet-Rousselle, C.; Prudent, R.; Lafanechère, L.; Giraud, S.; Dallemagne, P.; Suzanne, P.; Verney, A.; Genestier, L.; Castets, M.; Fontaine, E.; Billaud, M.; Cordier-Bussat, M. A Novel Inhibitor of the Mitochondrial Respiratory Complex I with Uncoupling Properties Exerts Potent Antitumor Activity. Cell Death Dis 2024, 15 (5), 311. h…
15	Bridges, H. R.; Jones, A. J. Y.; Pollak, M. N.; Hirst, J. Effects of Metformin and Other Biguanides on Oxidative Phosphorylation in Mitochondria. Biochemical Journal 2014, 462 (3), 475–487. https://doi.org/10.1042/BJ20140620.
16	Rohlenova, K.; Sachaphibulkij, K.; Stursa, J.; Bezawork-Geleta, A.; Blecha, J.; Endaya, B.; Werner, L.; Cerny, J.; Zobalova, R.; Goodwin, J.; Spacek, T.; Alizadeh Pesdar, E.; Yan, B.; Nguyen, M. N.; Vondrusova, M.; Sobol, M.; Jezek, P.; Hozak, P.; Truksa, J.; Rohlena, J.; Dong, L.-F.; Neuzil, J. Selective Disruption of Respiratory Supercomplexes as a New Strategy to Suppress Her2high Breast Cance…
17	Esser, L.; Xia, D. Mitochondrial Cytochrome Bc1 Complex as Validated Drug Target: A Structural Perspective. Tropical Medicine and Infectious Disease 2024, 9 (2), 39. https://doi.org/10.3390/tropicalmed9020039.
18	Esser, L.; Quinn, B.; Li, Y.-F.; Zhang, M.; Elberry, M.; Yu, L.; Yu, C.-A.; Xia, D. Crystallographic Studies of Quinol Oxidation Site Inhibitors: A Modified Classification of Inhibitors for the Cytochrome Bc1 Complex. Journal of Molecular Biology 2004, 341 (1), 281–302. https://doi.org/10.1016/j.jmb.2004.05.065.
19	Gao, X.; Wen, X.; Yu, C.; Esser, L.; Tsao, S.; Quinn, B.; Zhang, L.; Yu, L.; Xia, D. The Crystal Structure of Mitochondrial Cytochrome Bc1 in Complex with Famoxadone: The Role of Aromatic−Aromatic Interaction in Inhibition,. Biochemistry 2002, 41 (39), 11692–11702. https://doi.org/10.1021/bi026252p.
20	Wang, F.; Li, H.; Wang, L.; Yang, W.-C.; Wu, J.-W.; Yang, G.-F. Design, Syntheses, and Kinetic Evaluation of 3-(Phenylamino)Oxazolidine-2,4-Diones as Potent Cytochrome Bc1 Complex Inhibitors. Bioorganic & Medicinal Chemistry 2011, 19 (15), 4608–4615. https://doi.org/10.1016/j.bmc.2011.06.008.
21	Rosell-Hidalgo, A.; Moore, A. L.; Ghafourian, T. Prediction of Drug-Induced Mitochondrial Dysfunction Using Succinate-Cytochrome c Reductase Activity, QSAR and Molecular Docking. Toxicology 2023, 485, 153412. https://doi.org/10.1016/j.tox.2022.153412.
22	Bartlett, D. W.; Clough, J. M.; Godwin, J. R.; Hall, A. A.; Hamer, M.; Parr-Dobrzanski, B. The Strobilurin Fungicides. Pest Management Science 2002, 58 (7), 649–662. https://doi.org/10.1002/ps.520.
23	Esser, L.; Zhou, F.; Zhou, Y.; Xiao, Y.; Tang, W.; Yu, C.-A.; Qin, Z.; Xia, D. Hydrogen Bonding to the Substrate Is Not Required for Rieske Iron-Sulfur Protein Docking to the Quinol Oxidation Site of Complex III *. Journal of Biological Chemistry 2016, 291 (48), 25019–25031. https://doi.org/10.1074/jbc.M116.744391.
24	Xia, D.; Esser, L.; Zhou, F. Bos Taurus Mitochondrial BC1 in Complex with Pyramoxadone, 2023. https://doi.org/10.2210/pdb7TAY/pdb (accessed 2025-08-12).
